# Supplementary material for: Compliance with Home-Based Prehabilitation and Length of Stay After Total Hip Arthroplasty: A Prospective Cohort Study
Source: J Clin Med. 2026 May 19;15(10):3898. doi: 10.3390/jcm15103898 (PMC13206761; doi:10.3390/jcm15103898)
Supplement: Supplementary file 1 [file jcm-15-03898-s001.zip]

Archive with 1 entries (1 files):
- jcm-4278116-supplementary.pdf
